# Supplementary material for: Joint inference of exclusivity patterns and recurrent trajectories from tumor mutation trees
Source: Nat Commun. 2023 Jun 21;14:3676. doi: 10.1038/s41467-023-39400-w (PMC10284838; doi:10.1038/s41467-023-39400-w)
Supplement: Supplementary file 4 — Source Data File [file 41467_2023_39400_MOESM4_ESM.zip]

Archive with 3,597 entries (3,537 files):
- Source_Data/
- Source_Data/Figure_S21/
- Source_Data/.DS_Store
- __MACOSX/Source_Data/._.DS_Store
- Source_Data/Figure_6_S17_S18/
- Source_Data/Figure_S8/
- Source_Data/Figure_S22-S28/
- Source_Data/Figure_S7/
- Source_Data/Figure_S9/
- Source_Data/Figure_S13/
- Source_Data/Figure_S12b/
- Source_Data/Figure_3/
- Source_Data/Table_1_Figure_S15_S16/
- Source_Data/Figure_2_S4_S10/
- Source_Data/Figure_7_S19_S20/
- Source_Data/Figure_S5_S6/
- Source_Data/Figure_4_5_S11_S12a_S14/
- Source_Data/Figure_S21/revolver_pathways.RData
- Source_Data/Figure_6_S17_S18/.DS_Store
- __MACOSX/Source_Data/Figure_6_S17_S18/._.DS_Store
- Source_Data/Figure_6_S17_S18/MHN_LOO_weighted/
- Source_Data/Figure_6_S17_S18/TreeMHN_LOO/
- Source_Data/Figure_6_S17_S18/freq_LOO/
- Source_Data/Figure_6_S17_S18/REVOLVER_LOO/
- Source_Data/Figure_6_S17_S18/MHN_LOO_consensus/
- Source_Data/Figure_S8/.DS_Store
- __MACOSX/Source_Data/Figure_S8/._.DS_Store
- Source_Data/Figure_S8/n10_N500_s0.5_er0.5/
- Source_Data/Figure_S8/n10_N500_s0.5_er0.3/
- Source_Data/Figure_S8/n10_N500_s0.5_er0.7/
- Source_Data/Figure_S22-S28/breast_Theta_SS_gamma5.00e-03_threshold0.99_nsim1000_receptor-+_metastasis.RData
- __MACOSX/Source_Data/Figure_S22-S28/._breast_Theta_SS_gamma5.00e-03_threshold0.99_nsim1000_receptor-+_metastasis.RData
- Source_Data/Figure_S22-S28/.DS_Store
- __MACOSX/Source_Data/Figure_S22-S28/._.DS_Store
- Source_Data/Figure_S22-S28/breast_Theta_SS_gamma1.50e-01_threshold0.99_nsim1000_receptor+-_primary.RData
- __MACOSX/Source_Data/Figure_S22-S28/._breast_Theta_SS_gamma1.50e-01_threshold0.99_nsim1000_receptor+-_primary.RData
- Source_Data/Figure_S22-S28/breast_Theta_SS_gamma1.00e-03_threshold0.99_nsim1000_receptor-+_primary.RData
- __MACOSX/Source_Data/Figure_S22-S28/._breast_Theta_SS_gamma1.00e-03_threshold0.99_nsim1000_receptor-+_primary.RData
- Source_Data/Figure_S22-S28/breast_Theta_SS_gamma4.00e-03_threshold0.99_nsim1000_receptor3-_metastasis.RData
- Source_Data/Figure_S22-S28/breast_Theta_SS_gamma3.00e-03_threshold0.99_nsim1000_receptor3-_primary.RData
- Source_Data/Figure_S22-S28/breast_Theta_SS_gamma7.50e-03_threshold0.99_nsim1000_receptor++_metastasis.RData
- Source_Data/Figure_S22-S28/breast_Theta_SS_gamma3.00e-03_threshold0.99_nsim1000_receptor++_primary.RData
- Source_Data/Figure_S22-S28/breast_Theta_SS_gamma2.00e-01_threshold0.99_nsim1000.RData
- __MACOSX/Source_Data/Figure_S22-S28/._breast_Theta_SS_gamma2.00e-01_threshold0.99_nsim1000.RData
- Source_Data/Figure_S22-S28/breast_Theta_SS_gamma1.75e-01_threshold0.99_nsim1000_receptor+-_metastasis.RData
- Source_Data/Figure_S22-S28/breast_tree_obj.RData
- __MACOSX/Source_Data/Figure_S22-S28/._breast_tree_obj.RData
- Source_Data/Figure_S7/.DS_Store
- __MACOSX/Source_Data/Figure_S7/._.DS_Store
- Source_Data/Figure_S7/n10_N500_s0.5_er0.5/
- Source_Data/Figure_S7/n10_N500_s0.7_er0.5/
- Source_Data/Figure_S7/n10_N500_s0.3_er0.5/
- Source_Data/Figure_S9/n10_N200_s0.5_er0.5_MC50_M100_gamma1.00_norder4_EM_MCEM.RData
- __MACOSX/Source_Data/Figure_S9/._n10_N200_s0.5_er0.5_MC50_M100_gamma1.00_norder4_EM_MCEM.RData
- Source_Data/Figure_S9/n10_N200_s0.5_er0.5_MC0_M100_gamma1.00_norder4_EM_MCEM.RData
- __MACOSX/Source_Data/Figure_S9/._n10_N200_s0.5_er0.5_MC0_M100_gamma1.00_norder4_EM_MCEM.RData
- Source_Data/Figure_S9/n10_N200_s0.5_er0.5_MC0_M300_gamma1.00_norder4_EM_MCEM.RData
- __MACOSX/Source_Data/Figure_S9/._n10_N200_s0.5_er0.5_MC0_M300_gamma1.00_norder4_EM_MCEM.RData
- Source_Data/Figure_S9/n10_N200_s0.5_er0.5_MC50_M300_gamma1.00_norder4_EM_MCEM.RData
- __MACOSX/Source_Data/Figure_S9/._n10_N200_s0.5_er0.5_MC50_M300_gamma1.00_norder4_EM_MCEM.RData
- Source_Data/Figure_S9/n10_N200_s0.5_er0.5_MC100_M500_gamma1.00_norder4_EM_MCEM.RData
- __MACOSX/Source_Data/Figure_S9/._n10_N200_s0.5_er0.5_MC100_M500_gamma1.00_norder4_EM_MCEM.RData
- Source_Data/Figure_S9/n10_N200_s0.5_er0.5_MC100_M100_gamma1.00_norder4_EM_MCEM.RData
- __MACOSX/Source_Data/Figure_S9/._n10_N200_s0.5_er0.5_MC100_M100_gamma1.00_norder4_EM_MCEM.RData
- Source_Data/Figure_S9/n10_N200_s0.5_er0.5_MC100_M300_gamma1.00_norder4_EM_MCEM.RData
- __MACOSX/Source_Data/Figure_S9/._n10_N200_s0.5_er0.5_MC100_M300_gamma1.00_norder4_EM_MCEM.RData
- Source_Data/Figure_S9/n10_N200_s0.5_er0.5_MC50_M500_gamma1.00_norder4_EM_MCEM.RData
- __MACOSX/Source_Data/Figure_S9/._n10_N200_s0.5_er0.5_MC50_M500_gamma1.00_norder4_EM_MCEM.RData
- Source_Data/Figure_S9/n10_N200_s0.5_er0.5_MC0_M500_gamma1.00_norder4_EM_MCEM.RData
- __MACOSX/Source_Data/Figure_S9/._n10_N200_s0.5_er0.5_MC0_M500_gamma1.00_norder4_EM_MCEM.RData
- Source_Data/Figure_S13/MASTRO_pathways.RData
- Source_Data/Figure_S12b/distribution_SNV.txt
- Source_Data/Figure_S12b/subnetworks/
- Source_Data/Figure_S12b/permutationSizeDistribution.txt
- Source_Data/Figure_S12b/.DS_Store
- __MACOSX/Source_Data/Figure_S12b/._.DS_Store
- Source_Data/Figure_S12b/subnetSizes.txt
- Source_Data/Figure_S12b/distribution_-.txt
- Source_Data/Figure_3/n15_N200_s0.5_er0.5_MC50_M300_gamma1.00_norder4_100/
- Source_Data/Figure_3/.DS_Store
- __MACOSX/Source_Data/Figure_3/._.DS_Store
- Source_Data/Figure_3/n10_N200_s0.5_er0.5_MC50_M300_gamma1.00_norder4_100/
- Source_Data/Figure_3/n30_N200_s0.5_er0.5_MC50_M300_gamma1.00_norder4_100/
- Source_Data/Figure_3/n20_N100_s0.5_er0.5_MC50_M300_gamma1.00_norder4_100/
- Source_Data/Figure_3/n15_N500_s0.5_er0.5_MC50_M300_gamma1.00_norder4_100/
- Source_Data/Figure_3/n20_N300_s0.5_er0.5_MC50_M300_gamma1.00_norder4_100/
- Source_Data/Figure_3/n10_N500_s0.5_er0.5_MC50_M300_gamma1.00_norder4_100/
- Source_Data/Figure_3/n30_N500_s0.5_er0.5_MC50_M300_gamma1.00_norder4_100/
- Source_Data/Figure_3/n15_N100_s0.5_er0.5_MC50_M300_gamma1.00_norder4_100/
- Source_Data/Figure_3/n10_N100_s0.5_er0.5_MC50_M300_gamma1.00_norder4_100/
- Source_Data/Figure_3/n20_N200_s0.5_er0.5_MC50_M300_gamma1.00_norder4_100/
- Source_Data/Figure_3/n30_N100_s0.5_er0.5_MC50_M300_gamma1.00_norder4_100/
- Source_Data/Figure_3/n10_N300_s0.5_er0.5_MC50_M300_gamma1.00_norder4_100/
- Source_Data/Figure_3/n30_N300_s0.5_er0.5_MC50_M300_gamma1.00_norder4_100/
- Source_Data/Figure_3/n15_N300_s0.5_er0.5_MC50_M300_gamma1.00_norder4_100/
- Source_Data/Figure_3/n20_N500_s0.5_er0.5_MC50_M300_gamma1.00_norder4_100/
- Source_Data/Table_1_Figure_S15_S16/AML_Theta_null.RData
- Source_Data/Table_1_Figure_S15_S16/.DS_Store
- __MACOSX/Source_Data/Table_1_Figure_S15_S16/._.DS_Store
- Source_Data/Table_1_Figure_S15_S16/AML_MHN_consensus.RData
- __MACOSX/Source_Data/Table_1_Figure_S15_S16/._AML_MHN_consensus.RData
- Source_Data/Table_1_Figure_S15_S16/AMLsubclones_trees.txt
- __MACOSX/Source_Data/Table_1_Figure_S15_S16/._AMLsubclones_trees.txt
- Source_Data/Table_1_Figure_S15_S16/AML_all_tree_obj.RData
- __MACOSX/Source_Data/Table_1_Figure_S15_S16/._AML_all_tree_obj.RData
- Source_Data/Table_1_Figure_S15_S16/AML_Theta.RData
- Source_Data/Table_1_Figure_S15_S16/REVOLVER_AML_W.RData
- __MACOSX/Source_Data/Table_1_Figure_S15_S16/._REVOLVER_AML_W.RData
- Source_Data/Table_1_Figure_S15_S16/AML_MHN_weighted.RData
- __MACOSX/Source_Data/Table_1_Figure_S15_S16/._AML_MHN_weighted.RData
- Source_Data/Figure_2_S4_S10/n15_N300_s0.5_er0.5_MC50_M300_gamma1.00_norder4_cores125_subsampling200_threshold0.95_v1/
- Source_Data/Figure_2_S4_S10/n10_N500_s0.5_er0.5_MC50_M300_gamma1.00_norder4_cores125_subsampling200_threshold0.95_v1/
- Source_Data/Figure_2_S4_S10/n10_N200_s0.5_er0.5_MC50_M300_gamma1.00_norder4_cores125_subsampling200_threshold0.95_v1/
- Source_Data/Figure_2_S4_S10/n15_N100_s0.5_er0.5_MC50_M300_gamma1.00_norder4_cores125_subsampling200_threshold0.95_v1/
- Source_Data/Figure_2_S4_S10/.DS_Store
- __MACOSX/Source_Data/Figure_2_S4_S10/._.DS_Store
- Source_Data/Figure_2_S4_S10/n20_N300_s0.5_er0.5_MC50_M300_gamma1.00_norder4_cores125_subsampling200_threshold0.95_v1/
- Source_Data/Figure_2_S4_S10/n20_N100_s0.5_er0.5_MC50_M300_gamma1.00_norder4_cores125_subsampling200_threshold0.95_v1/
- Source_Data/Figure_2_S4_S10/n20_N200_s0.5_er0.5_MC50_M300_gamma1.00_norder4_cores125_subsampling200_threshold0.95_v1/
- Source_Data/Figure_2_S4_S10/n20_N500_s0.5_er0.5_MC50_M300_gamma1.00_norder4_cores125_subsampling200_threshold0.95_v1/
- Source_Data/Figure_2_S4_S10/n15_N200_s0.5_er0.5_MC50_M300_gamma1.00_norder4_cores125_subsampling200_threshold0.95_v1/
- Source_Data/Figure_2_S4_S10/n15_N500_s0.5_er0.5_MC50_M300_gamma1.00_norder4_cores125_subsampling200_threshold0.95_v1/
- Source_Data/Figure_2_S4_S10/n10_N300_s0.5_er0.5_MC50_M300_gamma1.00_norder4_cores125_subsampling200_threshold0.95_v1/
- Source_Data/Figure_2_S4_S10/n10_N100_s0.5_er0.5_MC50_M300_gamma1.00_norder4_cores125_subsampling200_threshold0.95_v1/
- Source_Data/Figure_7_S19_S20/TRACERx_Theta_SS_gamma1.00e-03_threshold0.99_nsim1000.RData
- __MACOSX/Source_Data/Figure_7_S19_S20/._TRACERx_Theta_SS_gamma1.00e-03_threshold0.99_nsim1000.RData
- Source_Data/Figure_7_S19_S20/TRACERx_tree_obj.RData
- __MACOSX/Source_Data/Figure_7_S19_S20/._TRACERx_tree_obj.RData
- Source_Data/Figure_S5_S6/n10_N500_s0.5_er0.5_noise1/
- Source_Data/Figure_S5_S6/.DS_Store
- __MACOSX/Source_Data/Figure_S5_S6/._.DS_Store
- Source_Data/Figure_S5_S6/n10_N500_s0.5_er0.5/
- Source_Data/Figure_S5_S6/n10_N500_s0.5_er0.5_noise5/
- Source_Data/Figure_S5_S6/n10_N500_s0.5_er0.5_noise10/
- Source_Data/Figure_S5_S6/n10_N500_s0.5_er0.5_noise20/
- Source_Data/Figure_4_5_S11_S12a_S14/.DS_Store
- __MACOSX/Source_Data/Figure_4_5_S11_S12a_S14/._.DS_Store
- Source_Data/Figure_4_5_S11_S12a_S14/AML_tree_obj.RData
- __MACOSX/Source_Data/Figure_4_5_S11_S12a_S14/._AML_tree_obj.RData
- Source_Data/Figure_4_5_S11_S12a_S14/AML_Theta.RData
- Source_Data/Figure_6_S17_S18/MHN_LOO_weighted/MHN_LOO_Theta_weighted_patient_52_threshold0.95_gamma0.20_nsim1000.RData
- Source_Data/Figure_6_S17_S18/MHN_LOO_weighted/MHN_LOO_Theta_weighted_patient_28_threshold0.95_gamma0.20_nsim1000.RData
- Source_Data/Figure_6_S17_S18/MHN_LOO_weighted/MHN_LOO_Theta_weighted_patient_41_threshold0.95_gamma0.20_nsim1000.RData
- Source_Data/Figure_6_S17_S18/MHN_LOO_weighted/MHN_LOO_Theta_weighted_patient_4_threshold0.95_gamma0.20_nsim1000.RData
- Source_Data/Figure_6_S17_S18/MHN_LOO_weighted/MHN_LOO_Theta_weighted_patient_74_threshold0.95_gamma0.20_nsim1000.RData
- Source_Data/Figure_6_S17_S18/MHN_LOO_weighted/MHN_LOO_Theta_weighted_patient_94_threshold0.95_gamma0.20_nsim1000.RData
- Source_Data/Figure_6_S17_S18/MHN_LOO_weighted/MHN_LOO_Theta_weighted_patient_101_threshold0.95_gamma0.20_nsim1000.RData
- Source_Data/Figure_6_S17_S18/MHN_LOO_weighted/MHN_LOO_Theta_weighted_patient_67_threshold0.95_gamma0.20_nsim1000.RData
- Source_Data/Figure_6_S17_S18/MHN_LOO_weighted/MHN_LOO_Theta_weighted_patient_87_threshold0.95_gamma0.20_nsim1000.RData
- Source_Data/Figure_6_S17_S18/MHN_LOO_weighted/MHN_LOO_Theta_weighted_patient_112_threshold0.95_gamma0.20_nsim1000.RData
- Source_Data/Figure_6_S17_S18/MHN_LOO_weighted/MHN_LOO_Theta_weighted_patient_102_threshold0.95_gamma0.20_nsim1000.RData
- Source_Data/Figure_6_S17_S18/MHN_LOO_weighted/MHN_LOO_Theta_weighted_patient_77_threshold0.95_gamma0.20_nsim1000.RData
- Source_Data/Figure_6_S17_S18/MHN_LOO_weighted/MHN_LOO_Theta_weighted_patient_97_threshold0.95_gamma0.20_nsim1000.RData
- Source_Data/Figure_6_S17_S18/MHN_LOO_weighted/MHN_LOO_Theta_weighted_patient_111_threshold0.95_gamma0.20_nsim1000.RData
- Source_Data/Figure_6_S17_S18/MHN_LOO_weighted/MHN_LOO_Theta_weighted_patient_64_threshold0.95_gamma0.20_nsim1000.RData
- Source_Data/Figure_6_S17_S18/MHN_LOO_weighted/MHN_LOO_Theta_weighted_patient_84_threshold0.95_gamma0.20_nsim1000.RData
- Source_Data/Figure_6_S17_S18/MHN_LOO_weighted/MHN_LOO_Theta_weighted_patient_38_threshold0.95_gamma0.20_nsim1000.RData
- Source_Data/Figure_6_S17_S18/MHN_LOO_weighted/MHN_LOO_Theta_weighted_patient_51_threshold0.95_gamma0.20_nsim1000.RData
- Source_Data/Figure_6_S17_S18/MHN_LOO_weighted/MHN_LOO_Theta_weighted_patient_7_threshold0.95_gamma0.20_nsim1000.RData
- Source_Data/Figure_6_S17_S18/MHN_LOO_weighted/MHN_LOO_Theta_weighted_patient_42_threshold0.95_gamma0.20_nsim1000.RData
- Source_Data/Figure_6_S17_S18/MHN_LOO_weighted/MHN_LOO_Theta_weighted_patient_117_threshold0.95_gamma0.20_nsim1000.RData
- Source_Data/Figure_6_S17_S18/MHN_LOO_weighted/MHN_LOO_Theta_weighted_patient_62_threshold0.95_gamma0.20_nsim1000.RData
- Source_Data/Figure_6_S17_S18/MHN_LOO_weighted/MHN_LOO_Theta_weighted_patient_82_threshold0.95_gamma0.20_nsim1000.RData
- Source_Data/Figure_6_S17_S18/MHN_LOO_weighted/MHN_LOO_Theta_weighted_patient_104_threshold0.95_gamma0.20_nsim1000.RData
- Source_Data/Figure_6_S17_S18/MHN_LOO_weighted/MHN_LOO_Theta_weighted_patient_71_threshold0.95_gamma0.20_nsim1000.RData
- Source_Data/Figure_6_S17_S18/MHN_LOO_weighted/MHN_LOO_Theta_weighted_patient_18_threshold0.95_gamma0.20_nsim1000.RData
- Source_Data/Figure_6_S17_S18/MHN_LOO_weighted/MHN_LOO_Theta_weighted_patient_91_threshold0.95_gamma0.20_nsim1000.RData
- Source_Data/Figure_6_S17_S18/MHN_LOO_weighted/MHN_LOO_Theta_weighted_patient_1_threshold0.95_gamma0.20_nsim1000.RData
- Source_Data/Figure_6_S17_S18/MHN_LOO_weighted/MHN_LOO_Theta_weighted_patient_44_threshold0.95_gamma0.20_nsim1000.RData
- Source_Data/Figure_6_S17_S18/MHN_LOO_weighted/MHN_LOO_Theta_weighted_patient_122_threshold0.95_gamma0.20_nsim1000.RData
- Source_Data/Figure_6_S17_S18/MHN_LOO_weighted/MHN_LOO_Theta_weighted_patient_57_threshold0.95_gamma0.20_nsim1000.RData
- Source_Data/Figure_6_S17_S18/MHN_LOO_weighted/MHN_LOO_Theta_weighted_patient_47_threshold0.95_gamma0.20_nsim1000.RData
- Source_Data/Figure_6_S17_S18/MHN_LOO_weighted/MHN_LOO_Theta_weighted_patient_2_threshold0.95_gamma0.20_nsim1000.RData
- Source_Data/Figure_6_S17_S18/MHN_LOO_weighted/MHN_LOO_Theta_weighted_patient_54_threshold0.95_gamma0.20_nsim1000.RData
- Source_Data/Figure_6_S17_S18/MHN_LOO_weighted/MHN_LOO_Theta_weighted_patient_121_threshold0.95_gamma0.20_nsim1000.RData
- Source_Data/Figure_6_S17_S18/MHN_LOO_weighted/MHN_LOO_Theta_weighted_patient_61_threshold0.95_gamma0.20_nsim1000.RData
- Source_Data/Figure_6_S17_S18/MHN_LOO_weighted/MHN_LOO_Theta_weighted_patient_81_threshold0.95_gamma0.20_nsim1000.RData
- Source_Data/Figure_6_S17_S18/MHN_LOO_weighted/MHN_LOO_Theta_weighted_patient_114_threshold0.95_gamma0.20_nsim1000.RData
- Source_Data/Figure_6_S17_S18/MHN_LOO_weighted/MHN_LOO_Theta_weighted_patient_72_threshold0.95_gamma0.20_nsim1000.RData
- Source_Data/Figure_6_S17_S18/MHN_LOO_weighted/MHN_LOO_Theta_weighted_patient_92_threshold0.95_gamma0.20_nsim1000.RData
- Source_Data/Figure_6_S17_S18/MHN_LOO_weighted/MHN_LOO_Theta_weighted_patient_107_threshold0.95_gamma0.20_nsim1000.RData
- Source_Data/Figure_6_S17_S18/MHN_LOO_weighted/MHN_LOO_Theta_weighted_patient_48_threshold0.95_gamma0.20_nsim1000.RData
- Source_Data/Figure_6_S17_S18/MHN_LOO_weighted/MHN_LOO_Theta_weighted_patient_21_threshold0.95_gamma0.20_nsim1000.RData
- Source_Data/Figure_6_S17_S18/MHN_LOO_weighted/MHN_LOO_Theta_weighted_patient_32_threshold0.95_gamma0.20_nsim1000.RData
- Source_Data/Figure_6_S17_S18/MHN_LOO_weighted/MHN_LOO_Theta_weighted_patient_108_threshold0.95_gamma0.20_nsim1000.RData
- Source_Data/Figure_6_S17_S18/MHN_LOO_weighted/MHN_LOO_Theta_weighted_patient_14_threshold0.95_gamma0.20_nsim1000.RData
- Source_Data/Figure_6_S17_S18/MHN_LOO_weighted/MHN_LOO_Theta_weighted_patient_118_threshold0.95_gamma0.20_nsim1000.RData
- Source_Data/Figure_6_S17_S18/MHN_LOO_weighted/MHN_LOO_Theta_weighted_patient_17_threshold0.95_gamma0.20_nsim1000.RData
- Source_Data/Figure_6_S17_S18/MHN_LOO_weighted/MHN_LOO_Theta_weighted_patient_22_threshold0.95_gamma0.20_nsim1000.RData
- Source_Data/Figure_6_S17_S18/MHN_LOO_weighted/MHN_LOO_Theta_weighted_patient_58_threshold0.95_gamma0.20_nsim1000.RData
- Source_Data/Figure_6_S17_S18/MHN_LOO_weighted/MHN_LOO_Theta_weighted_patient_31_threshold0.95_gamma0.20_nsim1000.RData
- Source_Data/Figure_6_S17_S18/MHN_LOO_weighted/MHN_LOO_Theta_weighted_patient_98_threshold0.95_gamma0.20_nsim1000.RData
- Source_Data/Figure_6_S17_S18/MHN_LOO_weighted/MHN_LOO_Theta_weighted_patient_11_threshold0.95_gamma0.20_nsim1000.RData
- Source_Data/Figure_6_S17_S18/MHN_LOO_weighted/MHN_LOO_Theta_weighted_patient_78_threshold0.95_gamma0.20_nsim1000.RData
- Source_Data/Figure_6_S17_S18/MHN_LOO_weighted/MHN_LOO_Theta_weighted_patient_37_threshold0.95_gamma0.20_nsim1000.RData
- Source_Data/Figure_6_S17_S18/MHN_LOO_weighted/MHN_LOO_Theta_weighted_patient_24_threshold0.95_gamma0.20_nsim1000.RData
- Source_Data/Figure_6_S17_S18/MHN_LOO_weighted/MHN_LOO_Theta_weighted_patient_8_threshold0.95_gamma0.20_nsim1000.RData
- Source_Data/Figure_6_S17_S18/MHN_LOO_weighted/MHN_LOO_Theta_weighted_patient_34_threshold0.95_gamma0.20_nsim1000.RData
- Source_Data/Figure_6_S17_S18/MHN_LOO_weighted/MHN_LOO_Theta_weighted_patient_27_threshold0.95_gamma0.20_nsim1000.RData
- Source_Data/Figure_6_S17_S18/MHN_LOO_weighted/MHN_LOO_Theta_weighted_patient_12_threshold0.95_gamma0.20_nsim1000.RData
- Source_Data/Figure_6_S17_S18/MHN_LOO_weighted/MHN_LOO_Theta_weighted_patient_88_threshold0.95_gamma0.20_nsim1000.RData
- Source_Data/Figure_6_S17_S18/MHN_LOO_weighted/MHN_LOO_Theta_weighted_patient_68_threshold0.95_gamma0.20_nsim1000.RData
- Source_Data/Figure_6_S17_S18/MHN_LOO_weighted/MHN_LOO_Theta_weighted_patient_26_threshold0.95_gamma0.20_nsim1000.RData
- Source_Data/Figure_6_S17_S18/MHN_LOO_weighted/MHN_LOO_Theta_weighted_patient_35_threshold0.95_gamma0.20_nsim1000.RData
- Source_Data/Figure_6_S17_S18/MHN_LOO_weighted/MHN_LOO_Theta_weighted_patient_89_threshold0.95_gamma0.20_nsim1000.RData
- Source_Data/Figure_6_S17_S18/MHN_LOO_weighted/MHN_LOO_Theta_weighted_patient_69_threshold0.95_gamma0.20_nsim1000.RData
- Source_Data/Figure_6_S17_S18/MHN_LOO_weighted/MHN_LOO_Theta_weighted_patient_13_threshold0.95_gamma0.20_nsim1000.RData
- Source_Data/Figure_6_S17_S18/MHN_LOO_weighted/MHN_LOO_Theta_weighted_patient_99_threshold0.95_gamma0.20_nsim1000.RData
- Source_Data/Figure_6_S17_S18/MHN_LOO_weighted/MHN_LOO_Theta_weighted_patient_10_threshold0.95_gamma0.20_nsim1000.RData
- Source_Data/Figure_6_S17_S18/MHN_LOO_weighted/MHN_LOO_Theta_weighted_patient_79_threshold0.95_gamma0.20_nsim1000.RData
- Source_Data/Figure_6_S17_S18/MHN_LOO_weighted/MHN_LOO_Theta_weighted_patient_9_threshold0.95_gamma0.20_nsim1000.RData
- Source_Data/Figure_6_S17_S18/MHN_LOO_weighted/MHN_LOO_Theta_weighted_patient_25_threshold0.95_gamma0.20_nsim1000.RData
- Source_Data/Figure_6_S17_S18/MHN_LOO_weighted/MHN_LOO_Theta_weighted_patient_36_threshold0.95_gamma0.20_nsim1000.RData
- Source_Data/Figure_6_S17_S18/MHN_LOO_weighted/MHN_LOO_Theta_weighted_patient_16_threshold0.95_gamma0.20_nsim1000.RData
- Source_Data/Figure_6_S17_S18/MHN_LOO_weighted/MHN_LOO_Theta_weighted_patient_119_threshold0.95_gamma0.20_nsim1000.RData
- Source_Data/Figure_6_S17_S18/MHN_LOO_weighted/MHN_LOO_Theta_weighted_patient_59_threshold0.95_gamma0.20_nsim1000.RData
- Source_Data/Figure_6_S17_S18/MHN_LOO_weighted/MHN_LOO_Theta_weighted_patient_30_threshold0.95_gamma0.20_nsim1000.RData
- Source_Data/Figure_6_S17_S18/MHN_LOO_weighted/MHN_LOO_Theta_weighted_patient_23_threshold0.95_gamma0.20_nsim1000.RData
- Source_Data/Figure_6_S17_S18/MHN_LOO_weighted/MHN_LOO_Theta_weighted_patient_33_threshold0.95_gamma0.20_nsim1000.RData
- Source_Data/Figure_6_S17_S18/MHN_LOO_weighted/MHN_LOO_Theta_weighted_patient_49_threshold0.95_gamma0.20_nsim1000.RData
- Source_Data/Figure_6_S17_S18/MHN_LOO_weighted/MHN_LOO_Theta_weighted_patient_20_threshold0.95_gamma0.20_nsim1000.RData
- Source_Data/Figure_6_S17_S18/MHN_LOO_weighted/MHN_LOO_Theta_weighted_patient_15_threshold0.95_gamma0.20_nsim1000.RData
- Source_Data/Figure_6_S17_S18/MHN_LOO_weighted/MHN_LOO_Theta_weighted_patient_109_threshold0.95_gamma0.20_nsim1000.RData
- Source_Data/Figure_6_S17_S18/MHN_LOO_weighted/MHN_LOO_Theta_weighted_patient_120_threshold0.95_gamma0.20_nsim1000.RData
- Source_Data/Figure_6_S17_S18/MHN_LOO_weighted/MHN_LOO_Theta_weighted_patient_55_threshold0.95_gamma0.20_nsim1000.RData
- Source_Data/Figure_6_S17_S18/MHN_LOO_weighted/MHN_LOO_Theta_weighted_patient_3_threshold0.95_gamma0.20_nsim1000.RData
- Source_Data/Figure_6_S17_S18/MHN_LOO_weighted/MHN_LOO_Theta_weighted_patient_46_threshold0.95_gamma0.20_nsim1000.RData
- Source_Data/Figure_6_S17_S18/MHN_LOO_weighted/MHN_LOO_Theta_weighted_patient_106_threshold0.95_gamma0.20_nsim1000.RData
- Source_Data/Figure_6_S17_S18/MHN_LOO_weighted/MHN_LOO_Theta_weighted_patient_73_threshold0.95_gamma0.20_nsim1000.RData
- Source_Data/Figure_6_S17_S18/MHN_LOO_weighted/MHN_LOO_Theta_weighted_patient_93_threshold0.95_gamma0.20_nsim1000.RData
- Source_Data/Figure_6_S17_S18/MHN_LOO_weighted/MHN_LOO_Theta_weighted_patient_115_threshold0.95_gamma0.20_nsim1000.RData
- Source_Data/Figure_6_S17_S18/MHN_LOO_weighted/MHN_LOO_Theta_weighted_patient_60_threshold0.95_gamma0.20_nsim1000.RData
- Source_Data/Figure_6_S17_S18/MHN_LOO_weighted/MHN_LOO_Theta_weighted_patient_80_threshold0.95_gamma0.20_nsim1000.RData
- Source_Data/Figure_6_S17_S18/MHN_LOO_weighted/MHN_LOO_Theta_weighted_patient_70_threshold0.95_gamma0.20_nsim1000.RData
- Source_Data/Figure_6_S17_S18/MHN_LOO_weighted/MHN_LOO_Theta_weighted_patient_19_threshold0.95_gamma0.20_nsim1000.RData
- Source_Data/Figure_6_S17_S18/MHN_LOO_weighted/MHN_LOO_Theta_weighted_patient_90_threshold0.95_gamma0.20_nsim1000.RData
- Source_Data/Figure_6_S17_S18/MHN_LOO_weighted/MHN_LOO_Theta_weighted_patient_105_threshold0.95_gamma0.20_nsim1000.RData
- Source_Data/Figure_6_S17_S18/MHN_LOO_weighted/MHN_LOO_Theta_weighted_patient_63_threshold0.95_gamma0.20_nsim1000.RData
- Source_Data/Figure_6_S17_S18/MHN_LOO_weighted/MHN_LOO_Theta_weighted_patient_83_threshold0.95_gamma0.20_nsim1000.RData
- Source_Data/Figure_6_S17_S18/MHN_LOO_weighted/MHN_LOO_Theta_weighted_patient_116_threshold0.95_gamma0.20_nsim1000.RData
- Source_Data/Figure_6_S17_S18/MHN_LOO_weighted/MHN_LOO_Theta_weighted_patient_56_threshold0.95_gamma0.20_nsim1000.RData
- Source_Data/Figure_6_S17_S18/MHN_LOO_weighted/MHN_LOO_Theta_weighted_patient_123_threshold0.95_gamma0.20_nsim1000.RData
- Source_Data/Figure_6_S17_S18/MHN_LOO_weighted/MHN_LOO_Theta_weighted_patient_45_threshold0.95_gamma0.20_nsim1000.RData
- Source_Data/Figure_6_S17_S18/MHN_LOO_weighted/MHN_LOO_Theta_weighted_patient_65_threshold0.95_gamma0.20_nsim1000.RData
- Source_Data/Figure_6_S17_S18/MHN_LOO_weighted/MHN_LOO_Theta_weighted_patient_85_threshold0.95_gamma0.20_nsim1000.RData
- Source_Data/Figure_6_S17_S18/MHN_LOO_weighted/MHN_LOO_Theta_weighted_patient_110_threshold0.95_gamma0.20_nsim1000.RData
- Source_Data/Figure_6_S17_S18/MHN_LOO_weighted/MHN_LOO_Theta_weighted_patient_76_threshold0.95_gamma0.20_nsim1000.RData
- Source_Data/Figure_6_S17_S18/MHN_LOO_weighted/MHN_LOO_Theta_weighted_patient_96_threshold0.95_gamma0.20_nsim1000.RData
- Source_Data/Figure_6_S17_S18/MHN_LOO_weighted/MHN_LOO_Theta_weighted_patient_103_threshold0.95_gamma0.20_nsim1000.RData
- Source_Data/Figure_6_S17_S18/MHN_LOO_weighted/MHN_LOO_Theta_weighted_patient_43_threshold0.95_gamma0.20_nsim1000.RData
- Source_Data/Figure_6_S17_S18/MHN_LOO_weighted/MHN_LOO_Theta_weighted_patient_6_threshold0.95_gamma0.20_nsim1000.RData
- Source_Data/Figure_6_S17_S18/MHN_LOO_weighted/MHN_LOO_Theta_weighted_patient_39_threshold0.95_gamma0.20_nsim1000.RData
- Source_Data/Figure_6_S17_S18/MHN_LOO_weighted/MHN_LOO_Theta_weighted_patient_50_threshold0.95_gamma0.20_nsim1000.RData
- Source_Data/Figure_6_S17_S18/MHN_LOO_weighted/MHN_LOO_Theta_weighted_patient_5_threshold0.95_gamma0.20_nsim1000.RData
- Source_Data/Figure_6_S17_S18/MHN_LOO_weighted/MHN_LOO_Theta_weighted_patient_29_threshold0.95_gamma0.20_nsim1000.RData
- Source_Data/Figure_6_S17_S18/MHN_LOO_weighted/MHN_LOO_Theta_weighted_patient_40_threshold0.95_gamma0.20_nsim1000.RData
- Source_Data/Figure_6_S17_S18/MHN_LOO_weighted/MHN_LOO_Theta_weighted_patient_53_threshold0.95_gamma0.20_nsim1000.RData
- Source_Data/Figure_6_S17_S18/MHN_LOO_weighted/MHN_LOO_Theta_weighted_patient_113_threshold0.95_gamma0.20_nsim1000.RData
- Source_Data/Figure_6_S17_S18/MHN_LOO_weighted/MHN_LOO_Theta_weighted_patient_66_threshold0.95_gamma0.20_nsim1000.RData
- Source_Data/Figure_6_S17_S18/MHN_LOO_weighted/MHN_LOO_Theta_weighted_patient_86_threshold0.95_gamma0.20_nsim1000.RData
- Source_Data/Figure_6_S17_S18/MHN_LOO_weighted/MHN_LOO_Theta_weighted_patient_100_threshold0.95_gamma0.20_nsim1000.RData
- Source_Data/Figure_6_S17_S18/MHN_LOO_weighted/MHN_LOO_Theta_weighted_patient_75_threshold0.95_gamma0.20_nsim1000.RData
- Source_Data/Figure_6_S17_S18/MHN_LOO_weighted/MHN_LOO_Theta_weighted_patient_95_threshold0.95_gamma0.20_nsim1000.RData
- Source_Data/Figure_6_S17_S18/TreeMHN_LOO/TreeMHN_LOO_Theta_patient_40_threshold0.95_gamma0.10_nsim1000.RData
- Source_Data/Figure_6_S17_S18/TreeMHN_LOO/TreeMHN_LOO_Theta_patient_29_threshold0.95_gamma0.10_nsim1000.RData
- Source_Data/Figure_6_S17_S18/TreeMHN_LOO/TreeMHN_LOO_Theta_patient_119_threshold0.95_gamma0.10_nsim1000.RData
- Source_Data/Figure_6_S17_S18/TreeMHN_LOO/TreeMHN_LOO_Theta_patient_53_threshold0.95_gamma0.10_nsim1000.RData
- Source_Data/Figure_6_S17_S18/TreeMHN_LOO/TreeMHN_LOO_Theta_patient_2_threshold0.95_gamma0.10_nsim1000.RData
- __MACOSX/Source_Data/Figure_6_S17_S18/TreeMHN_LOO/._TreeMHN_LOO_Theta_patient_2_threshold0.95_gamma0.10_nsim1000.RData
- Source_Data/Figure_6_S17_S18/TreeMHN_LOO/TreeMHN_LOO_Theta_patient_86_threshold0.95_gamma0.10_nsim1000.RData
- Source_Data/Figure_6_S17_S18/TreeMHN_LOO/TreeMHN_LOO_Theta_patient_66_threshold0.95_gamma0.10_nsim1000.RData
- Source_Data/Figure_6_S17_S18/TreeMHN_LOO/TreeMHN_LOO_Theta_patient_95_threshold0.95_gamma0.10_nsim1000.RData
- Source_Data/Figure_6_S17_S18/TreeMHN_LOO/TreeMHN_LOO_Theta_patient_75_threshold0.95_gamma0.10_nsim1000.RData
- Source_Data/Figure_6_S17_S18/TreeMHN_LOO/TreeMHN_LOO_Theta_patient_85_threshold0.95_gamma0.10_nsim1000.RData
- Source_Data/Figure_6_S17_S18/TreeMHN_LOO/TreeMHN_LOO_Theta_patient_65_threshold0.95_gamma0.10_nsim1000.RData
- Source_Data/Figure_6_S17_S18/TreeMHN_LOO/TreeMHN_LOO_Theta_patient_96_threshold0.95_gamma0.10_nsim1000.RData
- Source_Data/Figure_6_S17_S18/TreeMHN_LOO/TreeMHN_LOO_Theta_patient_76_threshold0.95_gamma0.10_nsim1000.RData
- Source_Data/Figure_6_S17_S18/TreeMHN_LOO/TreeMHN_LOO_Theta_patient_43_threshold0.95_gamma0.10_nsim1000.RData
- Source_Data/Figure_6_S17_S18/TreeMHN_LOO/TreeMHN_LOO_Theta_patient_50_threshold0.95_gamma0.10_nsim1000.RData
- Source_Data/Figure_6_S17_S18/TreeMHN_LOO/TreeMHN_LOO_Theta_patient_1_threshold0.95_gamma0.10_nsim1000.RData
- __MACOSX/Source_Data/Figure_6_S17_S18/TreeMHN_LOO/._TreeMHN_LOO_Theta_patient_1_threshold0.95_gamma0.10_nsim1000.RData
- Source_Data/Figure_6_S17_S18/TreeMHN_LOO/TreeMHN_LOO_Theta_patient_109_threshold0.95_gamma0.10_nsim1000.RData
- Source_Data/Figure_6_S17_S18/TreeMHN_LOO/TreeMHN_LOO_Theta_patient_39_threshold0.95_gamma0.10_nsim1000.RData
- Source_Data/Figure_6_S17_S18/TreeMHN_LOO/TreeMHN_LOO_Theta_patient_19_threshold0.95_gamma0.10_nsim1000.RData
- Source_Data/Figure_6_S17_S18/TreeMHN_LOO/TreeMHN_LOO_Theta_patient_90_threshold0.95_gamma0.10_nsim1000.RData
- Source_Data/Figure_6_S17_S18/TreeMHN_LOO/TreeMHN_LOO_Theta_patient_70_threshold0.95_gamma0.10_nsim1000.RData
- Source_Data/Figure_6_S17_S18/TreeMHN_LOO/TreeMHN_LOO_Theta_patient_83_threshold0.95_gamma0.10_nsim1000.RData
- Source_Data/Figure_6_S17_S18/TreeMHN_LOO/TreeMHN_LOO_Theta_patient_63_threshold0.95_gamma0.10_nsim1000.RData
- Source_Data/Figure_6_S17_S18/TreeMHN_LOO/TreeMHN_LOO_Theta_patient_56_threshold0.95_gamma0.10_nsim1000.RData
- Source_Data/Figure_6_S17_S18/TreeMHN_LOO/TreeMHN_LOO_Theta_patient_7_threshold0.95_gamma0.10_nsim1000.RData
- Source_Data/Figure_6_S17_S18/TreeMHN_LOO/TreeMHN_LOO_Theta_patient_45_threshold0.95_gamma0.10_nsim1000.RData
- Source_Data/Figure_6_S17_S18/TreeMHN_LOO/TreeMHN_LOO_Theta_patient_55_threshold0.95_gamma0.10_nsim1000.RData
- Source_Data/Figure_6_S17_S18/TreeMHN_LOO/TreeMHN_LOO_Theta_patient_4_threshold0.95_gamma0.10_nsim1000.RData
- Source_Data/Figure_6_S17_S18/TreeMHN_LOO/TreeMHN_LOO_Theta_patient_46_threshold0.95_gamma0.10_nsim1000.RData
- Source_Data/Figure_6_S17_S18/TreeMHN_LOO/TreeMHN_LOO_Theta_patient_93_threshold0.95_gamma0.10_nsim1000.RData
- Source_Data/Figure_6_S17_S18/TreeMHN_LOO/TreeMHN_LOO_Theta_patient_73_threshold0.95_gamma0.10_nsim1000.RData
- Source_Data/Figure_6_S17_S18/TreeMHN_LOO/TreeMHN_LOO_Theta_patient_80_threshold0.95_gamma0.10_nsim1000.RData
- Source_Data/Figure_6_S17_S18/TreeMHN_LOO/TreeMHN_LOO_Theta_patient_60_threshold0.95_gamma0.10_nsim1000.RData
- Source_Data/Figure_6_S17_S18/TreeMHN_LOO/TreeMHN_LOO_Theta_patient_33_threshold0.95_gamma0.10_nsim1000.RData
- Source_Data/Figure_6_S17_S18/TreeMHN_LOO/TreeMHN_LOO_Theta_patient_103_threshold0.95_gamma0.10_nsim1000.RData
[truncated: 3,297 more entries]
