# Supplementary material for: Joint inference of exclusivity patterns and recurrent trajectories from tumor mutation trees
Source: Nat Commun. 2023 Jun 21;14:3676. doi: 10.1038/s41467-023-39400-w (PMC10284838; doi:10.1038/s41467-023-39400-w)
Supplement: Supplementary file 4 — Source Data File [file 41467_2023_39400_MOESM4_ESM.zip › Source_Data/Figure_S12b/distribution_SNV.txt]

SampleRecurrence	NodeDegree
FLT3	47	15
NPM1	49	13
DNMT3A	46	26
KRAS	19	5
NRAS	45	13
IDH1	15	10
IDH2	33	12
PTPN11	18	9
RUNX1	25	15
SRSF2	25	11
ASXL1	17	16
BCOR	4	11
STAG2	4	10
TP53	14	10
U2AF1	7	9
SF3B1	11	15
TET2	20	22
WT1	18	10
JAK2	3	1
EZH2	4	5
CSF3R	1	0
PPM1D	3	0
SETBP1	4	8
KIT	4	3
CBL	3	9
PHF6	2	3
GATA2	5	6
MYC	2	1
ETV6	1	3
MPL	1	2
SMC3	1	1
