# Supplementary material for: Joint inference of exclusivity patterns and recurrent trajectories from tumor mutation trees
Source: Nat Commun. 2023 Jun 21;14:3676. doi: 10.1038/s41467-023-39400-w (PMC10284838; doi:10.1038/s41467-023-39400-w)
Supplement: Supplementary file 4 — Source Data File [file 41467_2023_39400_MOESM4_ESM.zip › Source_Data/Figure_S12b/permutationSizeDistribution.txt]

15
15
16
13
15
14
15
14
14
16
14
15
14
15
15
14
14
14
15
14
13
16
16
15
15
14
14
15
15
15
14
14
14
15
15
15
15
16
15
14
14
14
15
13
14
14
13
15
15
16
14
14
14
15
15
12
15
12
14
14
14
14
15
15
15
14
13
15
15
13
14
14
15
15
13
14
16
13
15
14
12
15
15
14
14
15
13
14
13
14
16
14
15
15
14
14
15
15
15
15
14
15
15
15
13
14
15
14
14
14
14
14
14
13
13
15
15
15
15
14
15
12
14
16
15
14
14
13
14
13
14
15
15
14
15
16
15
16
16
14
16
14
14
13
15
14
14
14
13
15
14
14
14
16
15
16
16
15
14
13
14
15
15
14
16
15
14
14
15
14
13
13
14
12
14
14
14
16
15
14
14
15
14
15
14
14
16
14
14
14
16
15
14
16
14
13
14
14
15
15
13
15
14
15
14
14
12
15
15
15
15
14
13
13
13
15
16
16
16
13
15
14
13
14
13
14
15
15
16
13
14
15
16
15
14
15
14
13
14
14
15
13
14
13
14
15
11
14
14
13
15
14
15
14
14
16
15
14
15
15
12
14
16
13
14
14
14
15
14
16
15
14
14
16
12
15
14
13
13
14
13
16
14
15
15
14
13
15
12
14
14
15
13
14
14
15
14
16
14
15
15
14
16
15
14
13
13
15
15
13
15
14
14
14
14
14
14
15
14
14
15
13
14
14
15
10
13
13
15
16
12
14
15
14
13
14
15
15
15
15
12
15
15
15
15
12
13
14
16
14
12
15
14
15
16
15
15
16
15
16
15
13
12
15
13
15
15
15
14
13
13
14
15
14
15
14
16
15
15
14
15
14
13
13
14
15
15
15
14
15
14
15
14
14
14
13
15
14
14
12
15
15
13
14
12
14
15
14
16
14
15
15
14
15
15
13
15
14
14
14
15
14
13
12
15
15
13
15
15
14
13
16
15
14
15
13
15
16
13
13
14
14
14
13
14
13
13
14
16
14
12
14
14
14
13
15
12
15
15
16
14
16
13
13
13
14
16
14
16
13
15
15
15
14
14
14
15
16
13
14
15
13
15
16
15
15
14
12
14
14
14
16
14
14
15
15
13
14
15
13
14
15
13
12
14
16
15
13
13
15
14
13
14
16
15
13
16
13
13
15
13
14
15
15
15
14
12
14
16
15
14
16
13
15
14
15
16
11
16
13
14
15
13
14
12
13
15
15
13
14
14
15
12
14
15
15
12
15
14
14
13
13
12
14
14
15
14
15
15
14
15
15
16
15
13
14
15
16
15
15
14
12
12
15
14
15
14
15
14
14
14
16
16
15
14
13
15
12
13
15
15
14
14
14
14
14
14
16
14
15
15
14
13
16
15
14
14
13
14
14
16
13
14
14
14
15
14
14
14
15
15
15
13
14
15
14
15
15
14
14
15
15
14
15
14
14
15
15
15
14
14
12
14
15
13
14
14
15
14
15
15
13
15
13
15
14
15
15
15
14
15
15
16
14
14
16
16
16
15
13
14
16
14
14
14
13
15
14
14
13
14
15
15
16
15
13
14
14
14
13
12
14
13
14
15
15
15
14
13
13
13
14
13
14
15
15
14
15
15
15
14
15
15
13
13
13
14
15
13
13
15
15
14
12
14
16
15
16
13
15
15
14
13
13
14
13
14
13
14
14
14
15
14
13
14
14
13
14
13
14
14
15
13
14
15
14
14
14
14
14
15
15
15
14
16
15
14
14
13
14
14
14
15
14
13
15
15
13
14
14
12
15
15
14
14
15
15
14
13
15
16
14
16
13
14
15
12
14
12
15
16
15
15
14
15
13
15
14
15
13
15
13
13
14
15
15
13
15
13
14
15
13
13
16
13
12
14
14
14
15
14
14
13
12
15
14
14
15
15
13
14
13
15
13
15
15
14
13
16
14
15
14
13
13
12
15
15
13
12
12
14
14
13
16
14
16
14
15
13
15
16
14
14
14
15
14
14
14
14
14
15
15
16
13
15
14
15
12
15
14
14
15
14
14
16
14
13
14
14
14
15
16
15
15
14
12
14
14
14
13
15
14
14
12
13
15
15
16
14
15
13
15
14
16
13
14
14
12
14
13
14
15
14
12
14
15
15
13
15
13
14
15
15
14
14
16
13
14
15
14
13
15
15
13
14
12
15
15
13
14
14
13
15
15
13
15
15
16
13
15
14
15
12
14
16
15
14
11
14
13
15
14
14
15
16
14
15
14
14
15
