# Supplementary material for: Joint inference of exclusivity patterns and recurrent trajectories from tumor mutation trees
Source: Nat Commun. 2023 Jun 21;14:3676. doi: 10.1038/s41467-023-39400-w (PMC10284838; doi:10.1038/s41467-023-39400-w)
Supplement: Supplementary file 4 — Source Data File [file 41467_2023_39400_MOESM4_ESM.zip › Source_Data/Figure_S12b/distribution_-.txt]

SampleRecurrence	NodeDegree
GL	123	31
