# Supplementary material for: Joint inference of exclusivity patterns and recurrent trajectories from tumor mutation trees
Source: Nat Commun. 2023 Jun 21;14:3676. doi: 10.1038/s41467-023-39400-w (PMC10284838; doi:10.1038/s41467-023-39400-w)
Supplement: Supplementary file 4 — Source Data File [file 41467_2023_39400_MOESM4_ESM.zip › Source_Data/Figure_S8/n10_N500_s0.5_er0.5/stability_selection.R]

setwd("~/XGLuo/MHN-master/")
source("UtilityFunctions.R")
source("ModelConstruction.R")
source("Likelihood.R")
source("RegularizedOptimization.R")

library(parallel)
library(treeMHN)
library(Matrix)

# Generate trees
n <- 10 # number of events
N <- 500 # number of samples
lambda_s <- 1 # sampling event rate
sparsity <- 0.5 # sparsity of the MHN
exclusive_ratio <- 0.5 # proportion of inhibiting edges
tree_obj <- generate_trees(n = n, N = N, lambda_s = lambda_s, sparsity = sparsity, exclusive_ratio = exclusive_ratio)
true_Theta <- tree_obj$Theta # true MHN
trees <- tree_obj$trees # extract trees

# convert to genotypes for baseline MHN
genotypes_to_pD <- function(trees) {
  N <- length(trees)
  pD <- 0
  for (i in c(1:N)) {
    pD <- pD + Data.to.pD(trees[[i]]$genotypes)
  }
  pD <- pD / N
  pD[1] <- 0
  pD <- pD / sum(pD)
  return(pD)
}

# list to store items
res <- list()
res$tree_obj <- tree_obj
res$pD <- genotypes_to_pD(trees)
res$gamma_list <- c(0.05, 0.1, 0.5, 1, 1.5, 2, 2.5, 3)

# functions for SS
subsample_size <- floor(N/2)
subsample_once <- function(subsample_size, tree_obj, gamma) {
  subsample_trees <- sample(tree_obj$trees, subsample_size)
  tree_obj$trees <- subsample_trees
  tree_obj$N <- subsample_size
  pred_Theta <- learn_MHN(tree_obj, gamma)
  pD <- genotypes_to_pD(subsample_trees)
  pred_Theta_genotype <- Learn.MHN(pD, lambda = gamma/subsample_size)
  return(list(pred_Theta, pred_Theta_genotype))
}

get_mask <- function(SS_res, idx) {
  to_mask <- sapply(SS_res, function (x) as.vector(x[[idx]]))
  to_mask[abs(to_mask) > 1e-3] <- 1
  to_mask[to_mask != 1] <- 0
  to_mask <- which(matrix(apply(to_mask,1,mean) > 0.95,nrow = n) == 0)
  return(to_mask)
}

# run through all penalty values
pred_Thetas <- array(0, dim = c(8,n,n))
pred_Thetas_genotype <- array(0, dim = c(8,n,n))
pred_Thetas_w_SS <- array(0, dim = c(8,n,n))
pred_Thetas_genotype_w_SS <- array(0, dim = c(8,n,n))

for (i in c(1:8)) {

  gamma <- res$gamma_list[i]

  ## without stability selection
  pred_Thetas[i,,] <- learn_MHN(tree_obj, gamma = gamma) #TreeMHN wo SS
  pred_Thetas_genotype[i,,] <- Learn.MHN(res$pD, lambda = gamma/N) #MHN wo SS

  ## with stability selection
  SS_res <- mclapply(c(1:200), function(i) subsample_once(subsample_size, tree_obj, gamma), mc.cores = 100)
  TreeMHN_to_mask <- get_mask(SS_res, 1)
  pred_Thetas_w_SS[i,,] <- learn_MHN(tree_obj, gamma = 1, to_mask = TreeMHN_to_mask)
  MHN_to_mask <- get_mask(SS_res, 2)
  pred_Thetas_genotype_w_SS[i,,] <- Learn.MHN(res$pD, lambda = 1/N, to_mask = MHN_to_mask)

}


# Store files
res$pred_Thetas <- pred_Thetas
res$pred_Thetas_genotype <- pred_Thetas_genotype
res$pred_Thetas_w_SS <- pred_Thetas_w_SS
res$pred_Thetas_genotype_w_SS <- pred_Thetas_genotype_w_SS
setwd("~/XGLuo/treeMHN_simulations/simulations_20211018/n10_N500_s0.5_er0.5")
filename <- paste0("SS_n",n,"_N",N,"_s",sparsity,"_er",exclusive_ratio,"_gamma1_threshold0.95_",sample(c(1:100000),1),".RData")
save(res, file=filename)
