# Supplementary material for: Joint inference of exclusivity patterns and recurrent trajectories from tumor mutation trees
Source: Nat Commun. 2023 Jun 21;14:3676. doi: 10.1038/s41467-023-39400-w (PMC10284838; doi:10.1038/s41467-023-39400-w)
Supplement: Supplementary file 4 — Source Data File [file 41467_2023_39400_MOESM4_ESM.zip › Source_Data/Figure_S12b/subnetworks/1_edges.txt]

GL	PTPN11
GL	IDH1
GL	WT1
GL	FLT3
GL	DNMT3A
GL	IDH2
GL	NRAS
GL	SF3B1
GL	NPM1
GL	TP53
GL	TET2
GL	ASXL1
GL	SRSF2
GL	RUNX1
GL	KRAS
FLT3	PTPN11
FLT3	KRAS
FLT3	TP53
FLT3	ASXL1
FLT3	RUNX1
FLT3	WT1
FLT3	TET2
FLT3	DNMT3A
FLT3	IDH2
FLT3	SRSF2
FLT3	NPM1
NPM1	TP53
NPM1	SRSF2
NPM1	IDH1
NPM1	PTPN11
NPM1	IDH2
NPM1	FLT3
NPM1	WT1
NPM1	KRAS
NPM1	NRAS
DNMT3A	TET2
DNMT3A	PTPN11
DNMT3A	SF3B1
DNMT3A	WT1
DNMT3A	FLT3
DNMT3A	IDH1
DNMT3A	NPM1
DNMT3A	RUNX1
DNMT3A	KRAS
DNMT3A	SRSF2
DNMT3A	ASXL1
DNMT3A	TP53
DNMT3A	IDH2
DNMT3A	NRAS
KRAS	SRSF2
KRAS	NPM1
KRAS	FLT3
KRAS	NRAS
KRAS	SF3B1
NRAS	IDH2
NRAS	DNMT3A
NRAS	IDH1
NRAS	KRAS
NRAS	NPM1
NRAS	TP53
NRAS	FLT3
NRAS	ASXL1
NRAS	RUNX1
IDH1	RUNX1
IDH1	ASXL1
IDH1	SRSF2
IDH1	KRAS
IDH1	DNMT3A
IDH1	NPM1
IDH1	PTPN11
IDH1	FLT3
IDH2	WT1
IDH2	PTPN11
IDH2	FLT3
IDH2	DNMT3A
IDH2	RUNX1
IDH2	KRAS
IDH2	NPM1
IDH2	NRAS
IDH2	ASXL1
IDH2	SRSF2
PTPN11	RUNX1
PTPN11	DNMT3A
PTPN11	IDH2
PTPN11	WT1
PTPN11	NRAS
PTPN11	IDH1
PTPN11	NPM1
PTPN11	FLT3
RUNX1	PTPN11
RUNX1	ASXL1
RUNX1	IDH1
RUNX1	WT1
RUNX1	IDH2
RUNX1	FLT3
RUNX1	KRAS
RUNX1	DNMT3A
RUNX1	NRAS
RUNX1	SRSF2
RUNX1	TET2
SRSF2	KRAS
SRSF2	WT1
SRSF2	PTPN11
SRSF2	DNMT3A
SRSF2	NRAS
SRSF2	FLT3
SRSF2	ASXL1
SRSF2	NPM1
SRSF2	IDH2
SRSF2	RUNX1
SRSF2	IDH1
ASXL1	TET2
ASXL1	IDH2
ASXL1	SRSF2
ASXL1	RUNX1
ASXL1	TP53
ASXL1	DNMT3A
ASXL1	WT1
ASXL1	PTPN11
ASXL1	NRAS
ASXL1	KRAS
ASXL1	FLT3
TP53	DNMT3A
TP53	SRSF2
TP53	IDH2
TP53	NRAS
TP53	WT1
TP53	KRAS
TP53	PTPN11
TP53	NPM1
SF3B1	WT1
SF3B1	PTPN11
SF3B1	FLT3
SF3B1	TP53
SF3B1	NRAS
SF3B1	RUNX1
SF3B1	SRSF2
SF3B1	TET2
SF3B1	NPM1
SF3B1	DNMT3A
SF3B1	IDH1
TET2	IDH2
TET2	PTPN11
TET2	WT1
TET2	FLT3
TET2	NPM1
TET2	SF3B1
TET2	ASXL1
TET2	IDH1
TET2	TP53
TET2	NRAS
TET2	SRSF2
TET2	RUNX1
TET2	DNMT3A
WT1	SRSF2
WT1	DNMT3A
WT1	NPM1
WT1	FLT3
WT1	PTPN11
WT1	KRAS
WT1	IDH2
WT1	NRAS
