# Supplementary material for: Joint inference of exclusivity patterns and recurrent trajectories from tumor mutation trees
Source: Nat Commun. 2023 Jun 21;14:3676. doi: 10.1038/s41467-023-39400-w (PMC10284838; doi:10.1038/s41467-023-39400-w)
Supplement: Supplementary file 4 — Source Data File [file 41467_2023_39400_MOESM4_ESM.zip › Source_Data/Figure_S12b/subnetworks/1_patientMap.txt]

G/S	T1	T2	T3	T4	T5	T6	T7	T8	T9	T10	T11	T12	T13	T14	T15	T16	T17	T18	T19	T20	T21	T22	T23	T24	T25	T26	T27	T28	T29	T30	T31	T32	T33	T34	T35	T36	T37	T38	T39	T40	T41	T42	T43	T44	T45	T46	T47	T48	T49
GL	1	1	1	1	1	1	1	1	1	1	1	1	1	1	1	1	1	1	1	1	1	1	1	1	1	1	1	1	1	1	1	1	1	1	1	1	1	1	1	1	1	1	1	1	1	1	1	1	1
FLT3	1	0	0	1	0	0	0	1	1	0	0	0	0	0	0	1	1	1	0	1	1	0	1	0	0	0	1	0	1	0	0	0	0	0	0	0	0	0	1	0	1	0	0	1	0	1	0	1	0
NPM1	1	1	0	0	0	0	0	0	1	1	0	0	0	1	1	0	0	1	0	1	1	0	1	0	0	1	1	0	1	0	0	1	0	1	0	0	0	1	0	0	0	1	0	0	0	0	1	1	0
DNMT3A	1	0	0	0	0	1	0	0	1	0	0	0	1	1	0	0	0	0	1	1	0	0	1	0	1	1	1	0	0	0	0	1	0	0	1	1	0	0	1	0	1	0	0	1	0	0	0	0	1
KRAS	1	0	0	0	0	1	1	1	0	1	0	0	0	0	0	0	0	0	0	0	1	0	0	1	0	0	0	1	0	0	0	0	0	0	0	0	1	1	0	0	0	0	0	0	1	0	0	0	0
NRAS	1	1	0	1	0	1	1	1	0	1	0	0	0	0	0	0	0	0	1	0	1	1	0	1	1	1	1	1	0	0	0	1	0	0	1	1	1	1	1	0	1	0	0	0	0	0	1	1	1
IDH1	0	1	0	0	0	0	0	0	0	0	1	1	0	0	0	0	0	0	0	1	1	0	1	0	0	0	0	0	0	0	0	0	0	0	0	0	0	0	0	0	0	0	0	0	0	0	0	0	0
IDH2	0	1	1	0	1	1	0	0	0	0	0	0	1	1	1	0	0	0	1	0	1	0	1	0	1	0	0	0	0	0	0	0	0	0	0	0	0	0	0	1	0	1	1	0	0	0	0	1	0
PTPN11	0	1	0	0	0	0	0	0	0	1	0	0	0	0	0	0	0	1	0	1	1	0	0	0	0	0	0	0	0	0	0	0	1	0	0	0	0	1	0	0	0	0	0	0	0	0	0	0	0
RUNX1	0	0	1	0	0	0	0	0	0	0	1	0	0	0	0	0	0	0	0	0	0	1	0	1	1	0	0	0	0	0	1	0	1	0	0	1	0	0	0	0	0	0	1	1	0	1	0	0	1
SRSF2	0	0	1	0	0	0	0	0	0	0	0	1	1	1	1	1	0	0	1	0	0	0	0	0	1	0	0	0	0	0	0	0	0	1	0	0	0	0	0	0	0	0	0	0	0	0	0	0	0
ASXL1	0	0	0	0	0	1	0	0	0	0	0	0	0	0	0	1	0	0	0	0	0	1	0	0	0	0	0	1	0	0	1	0	0	0	0	1	0	0	0	0	0	0	1	0	0	1	0	0	0
TP53	0	0	0	0	0	1	0	0	0	0	0	0	0	0	0	0	0	0	0	0	0	0	0	0	0	0	0	0	0	1	0	0	0	0	0	0	0	0	0	0	0	1	0	0	1	0	1	0	0
SF3B1	0	0	0	0	0	0	1	0	1	0	0	0	0	0	0	0	1	0	0	0	0	0	0	0	0	0	0	0	0	0	0	0	0	0	0	0	0	0	0	0	0	0	0	1	0	0	1	0	0
TET2	0	0	0	0	0	0	0	0	1	0	1	1	0	0	0	0	0	0	0	0	0	0	0	0	0	0	0	0	0	1	0	0	0	0	1	1	0	0	0	0	0	0	0	0	0	0	1	0	0
WT1	0	0	0	0	0	0	0	0	0	1	0	0	0	0	0	0	0	0	0	0	0	0	0	0	0	0	0	0	1	0	1	0	1	0	0	0	0	0	0	0	0	1	0	0	0	0	0	0	0
[truncated: 74 more columns]
