# Supplementary material for: Joint inference of exclusivity patterns and recurrent trajectories from tumor mutation trees
Source: Nat Commun. 2023 Jun 21;14:3676. doi: 10.1038/s41467-023-39400-w (PMC10284838; doi:10.1038/s41467-023-39400-w)
Supplement: Supplementary file 4 — Source Data File [file 41467_2023_39400_MOESM4_ESM.zip › Source_Data/Figure_S12b/subnetworks/1_patients.txt]

T1
T2
T3
T4
T5
T6
T7
T8
T9
T10
T11
T12
T13
T14
T15
T16
T17
T18
T19
T20
T21
T22
T23
T24
T25
T26
T27
T28
T29
T30
T31
T32
T33
T34
T35
T36
T37
T38
T39
T40
T41
T42
T43
T44
T45
T46
T47
T48
T49
T50
T51
T52
T53
T54
T55
T56
T57
T58
T59
T60
T61
T62
T63
T64
T65
T66
T67
T68
T69
T70
T71
T72
T73
T74
T75
T76
T77
T78
T79
T80
T81
T82
T83
T84
T85
T86
T87
T88
T89
T90
T91
T92
T93
T94
T95
T96
T97
T98
T99
T100
T101
T102
T103
T104
T105
T106
T107
T108
T109
T110
T111
T112
T113
T114
T115
T116
T117
T118
T119
T120
T121
T122
T123
