# Supplementary material for: Joint inference of exclusivity patterns and recurrent trajectories from tumor mutation trees
Source: Nat Commun. 2023 Jun 21;14:3676. doi: 10.1038/s41467-023-39400-w (PMC10284838; doi:10.1038/s41467-023-39400-w)
Supplement: Supplementary file 4 — Source Data File [file 41467_2023_39400_MOESM4_ESM.zip › Source_Data/Figure_S12b/subnetworks/1_tree_adj.txt]

***** Edge weights W_ij              *****
0.00 1.00 1.00 1.00 1.00 1.00 1.00 1.00 1.00 1.00 1.00 1.00 1.00 1.00 1.00 1.00 
0.00 0.00 -0.22 -0.75 0.00 0.00 0.00 -0.62 -0.12 -0.14 -0.50 -0.50 1.00 0.00 -0.40 0.18 
0.00 0.22 0.00 0.00 0.71 0.22 -0.38 -0.42 0.27 0.00 -0.17 0.00 -0.25 0.00 0.00 -0.43 
0.00 0.75 0.95 0.00 1.00 0.89 -0.33 0.31 0.00 0.20 0.67 0.00 0.00 0.00 -0.75 -0.33 
0.00 0.00 -0.71 0.00 0.00 0.15 0.00 0.00 0.00 0.00 0.00 0.00 0.00 1.00 0.00 0.00 
0.00 0.25 -0.22 -0.89 -0.15 0.00 0.33 -0.55 0.00 -0.14 0.00 -0.67 0.33 0.00 0.00 0.00 
0.00 0.67 0.38 0.33 1.00 0.00 0.00 0.00 0.40 -0.33 -0.33 1.00 0.00 0.00 0.00 0.00 
0.00 0.62 0.42 -0.31 0.60 0.55 0.00 0.00 0.00 0.43 0.71 0.14 0.00 0.00 0.00 0.00 
0.00 0.12 -0.27 0.00 0.00 0.10 -0.40 0.00 0.00 0.00 0.00 0.00 0.00 0.00 0.00 0.00 
0.00 0.14 0.00 -0.20 1.00 0.14 0.33 -0.43 0.00 0.00 -0.33 -0.20 0.00 0.00 -0.40 0.75 
0.00 0.50 0.17 -0.67 0.00 0.71 0.33 -0.71 0.75 0.33 0.00 -0.75 0.00 0.00 0.00 -0.33 
0.00 0.50 0.00 0.00 1.00 0.67 0.00 -0.14 1.00 0.20 0.75 0.00 1.00 0.00 -0.60 1.00 
0.00 0.00 0.25 0.00 0.75 -0.33 0.00 0.50 1.00 0.00 1.00 0.00 0.00 0.00 0.00 0.50 
0.00 1.00 1.00 0.00 0.00 0.67 1.00 0.00 1.00 1.00 1.00 0.00 1.00 0.00 0.00 1.00 
0.00 0.40 1.00 0.75 0.00 1.00 0.67 0.67 1.00 0.40 1.00 0.60 1.00 0.00 0.00 1.00 
0.00 -0.18 0.43 0.33 0.50 0.50 0.00 0.00 0.00 0.00 0.33 0.00 0.00 0.00 0.00 0.00 

adjM <- t(matrix(c(0.00,1.00,1.00,1.00,1.00,1.00,1.00,1.00,1.00,1.00,1.00,1.00,1.00,1.00,1.00,1.00,0.00,0.00,-0.22,-0.75,0.00,0.00,0.00,-0.62,-0.12,-0.14,-0.50,-0.50,1.00,0.00,-0.40,0.18,0.00,0.22,0.00,0.00,0.71,0.22,-0.38,-0.42,0.27,0.00,-0.17,0.00,-0.25,0.00,0.00,-0.43,0.00,0.75,0.95,0.00,1.00,0.89,-0.33,0.31,0.00,0.20,0.67,0.00,0.00,0.00,-0.75,-0.33,0.00,0.00,-0.71,0.00,0.00,0.15,0.00,0.00,0.00,0.00,0.00,0.00,0.00,1.00,0.00,0.00,0.00,0.25,-0.22,-0.89,-0.15,0.00,0.33,-0.55,0.00,-0.14,0.00,-0.67,0.33,0.00,0.00,0.00,0.00,0.67,0.38,0.33,1.00,0.00,0.00,0.00,0.40,-0.33,-0.33,1.00,0.00,0.00,0.00,0.00,0.00,0.62,0.42,-0.31,0.60,0.55,0.00,0.00,0.00,0.43,0.71,0.14,0.00,0.00,0.00,0.00,0.00,0.12,-0.27,0.00,0.00,0.10,-0.40,0.00,0.00,0.00,0.00,0.00,0.00,0.00,0.00,0.00,0.00,0.14,0.00,-0.20,1.00,0.14,0.33,-0.43,0.00,0.00,-0.33,-0.20,0.00,0.00,-0.40,0.75,0.00,0.50,0.17,-0.67,0.00,0.71,0.33,-0.71,0.75,0.33,0.00,-0.75,0.00,0.00,0.00,-0.33,0.00,0.50,0.00,0.00,1.00,0.67,0.00,-0.14,1.00,0.20,0.75,0.00,1.00,0.00,-0.60,1.00,0.00,0.00,0.25,0.00,0.75,-0.33,0.00,0.50,1.00,0.00,1.00,0.00,0.00,0.00,0.00,0.50,0.00,1.00,1.00,0.00,0.00,0.67,1.00,0.00,1.00,1.00,1.00,0.00,1.00,0.00,0.00,1.00,0.00,0.40,1.00,0.75,0.00,1.00,0.67,0.67,1.00,0.40,1.00,0.60,1.00,0.00,0.00,1.00,0.00,-0.18,0.43,0.33,0.50,0.50,0.00,0.00,0.00,0.00,0.33,0.00,0.00,0.00,0.00,0.00), nrow = 16, ncol = 16))

***** Thresholded Edge weights W_ij  *****
0 1.00 1.00 1.00 1.00 1.00 1.00 1.00 1.00 1.00 1.00 1.00 1.00 1.00 1.00 1.00 
0 0 0 0 0 0 0 0 0 0 0 0 1.00 0 0 0 
0 0 0 0 0 0 0 0 0 0 0 0 0 0 0 0 
0 0 0.95 0 1.00 0 0 0 0 0 0 0 0 0 0 0 
0 0 0 0 0 0 0 0 0 0 0 0 0 1.00 0 0 
0 0 0 0 0 0 0 0 0 0 0 0 0 0 0 0 
0 0 0 0 1.00 0 0 0 0 0 0 1.00 0 0 0 0 
0 0 0 0 0 0 0 0 0 0 0 0 0 0 0 0 
0 0 0 0 0 0 0 0 0 0 0 0 0 0 0 0 
0 0 0 0 1.00 0 0 0 0 0 0 0 0 0 0 0 
0 0 0 0 0 0 0 0 0 0 0 0 0 0 0 0 
0 0 0 0 1.00 0 0 0 1.00 0 0 0 1.00 0 0 1.00 
0 0 0 0 0 0 0 0 1.00 0 1.00 0 0 0 0 0 
0 1.00 1.00 0 0 0 1.00 0 1.00 1.00 1.00 0 1.00 0 0 1.00 
0 0 1.00 0 0 1.00 0 0 1.00 0 1.00 0 1.00 0 0 1.00 
0 0 0 0 0 0 0 0 0 0 0 0 0 0 0 0 

adjM <- t(matrix(c(0,1.00,1.00,1.00,1.00,1.00,1.00,1.00,1.00,1.00,1.00,1.00,1.00,1.00,1.00,1.00,0,0,0,0,0,0,0,0,0,0,0,0,1.00,0,0,0,0,0,0,0,0,0,0,0,0,0,0,0,0,0,0,0,0,0,0.95,0,1.00,0,0,0,0,0,0,0,0,0,0,0,0,0,0,0,0,0,0,0,0,0,0,0,0,1.00,0,0,0,0,0,0,0,0,0,0,0,0,0,0,0,0,0,0,0,0,0,0,1.00,0,0,0,0,0,0,1.00,0,0,0,0,0,0,0,0,0,0,0,0,0,0,0,0,0,0,0,0,0,0,0,0,0,0,0,0,0,0,0,0,0,0,0,0,0,0,0,0,1.00,0,0,0,0,0,0,0,0,0,0,0,0,0,0,0,0,0,0,0,0,0,0,0,0,0,0,0,0,0,0,0,1.00,0,0,0,1.00,0,0,0,1.00,0,0,1.00,0,0,0,0,0,0,0,0,1.00,0,1.00,0,0,0,0,0,0,1.00,1.00,0,0,0,1.00,0,1.00,1.00,1.00,0,1.00,0,0,1.00,0,0,1.00,0,0,1.00,0,0,1.00,0,1.00,0,1.00,0,0,1.00,0,0,0,0,0,0,0,0,0,0,0,0,0,0,0,0), nrow = 16, ncol = 16))

***** Precedence count adj_ij        *****
0 47 49 46 19 45 15 33 18 25 25 17 14 11 20 18 
0 0 9 2 1 0 0 1 1 3 1 1 1 0 1 6 
0 14 0 0 6 10 2 3 7 0 2 0 1 0 0 2 
0 14 20 0 4 18 2 8 2 6 5 2 2 2 1 1 
0 1 1 0 0 3 0 0 0 0 1 0 0 1 0 0 
0 4 6 1 1 0 1 1 0 2 0 1 2 0 0 0 
0 4 5 4 1 0 0 0 3 1 1 1 0 0 0 0 
0 6 8 4 3 7 0 0 2 5 12 4 0 0 0 1 
0 2 4 2 0 1 1 2 0 1 0 0 0 0 0 1 
0 4 0 4 2 3 2 2 1 0 2 4 0 0 1 3 
0 3 3 1 1 5 2 2 3 4 0 1 0 0 0 1 
0 3 0 2 2 5 0 3 2 6 7 0 1 0 1 1 
0 0 2 2 3 1 0 2 1 0 1 0 0 0 0 1 
0 5 4 2 0 2 2 0 2 3 1 0 1 0 1 1 
0 3 8 7 0 4 2 2 3 3 5 4 3 1 0 1 
0 4 5 2 1 3 0 1 1 0 2 0 0 0 0 0 

adjM <- t(matrix(c(0,47,49,46,19,45,15,33,18,25,25,17,14,11,20,18,0,0,9,2,1,0,0,1,1,3,1,1,1,0,1,6,0,14,0,0,6,10,2,3,7,0,2,0,1,0,0,2,0,14,20,0,4,18,2,8,2,6,5,2,2,2,1,1,0,1,1,0,0,3,0,0,0,0,1,0,0,1,0,0,0,4,6,1,1,0,1,1,0,2,0,1,2,0,0,0,0,4,5,4,1,0,0,0,3,1,1,1,0,0,0,0,0,6,8,4,3,7,0,0,2,5,12,4,0,0,0,1,0,2,4,2,0,1,1,2,0,1,0,0,0,0,0,1,0,4,0,4,2,3,2,2,1,0,2,4,0,0,1,3,0,3,3,1,1,5,2,2,3,4,0,1,0,0,0,1,0,3,0,2,2,5,0,3,2,6,7,0,1,0,1,1,0,0,2,2,3,1,0,2,1,0,1,0,0,0,0,1,0,5,4,2,0,2,2,0,2,3,1,0,1,0,1,1,0,3,8,7,0,4,2,2,3,3,5,4,3,1,0,1,0,4,5,2,1,3,0,1,1,0,2,0,0,0,0,0), nrow = 16, ncol = 16))

***** Tree edges X_ij - showing weight *****
0 1.00 0 1.00 1.00 1.00 1.00 1.00 1.00 1.00 1.00 1.00 1.00 1.00 1.00 1.00 
-0.00 0 0 0 0 0 0 0 0 0 0 0 0 0 0 0 
0 0 0 -0.00 0 0 0 0 0 0 0 0 0 0 0 0 
-0.00 0 0.95 0 0 0 0 0 0 0 0 0 0 0 0 0 
-0.00 0 0 0 0 0 0 0 0 0 0 0 0 0 0 0 
-0.00 0 0 0 0 0 0 0 0 0 0 0 0 0 0 0 
-0.00 0 0 0 0 0 0 0 0 0 0 0 0 0 0 0 
-0.00 0 0 0 0 0 0 0 0 0 0 0 0 0 0 0 
-0.00 0 0 0 0 0 0 0 0 0 0 0 0 0 0 0 
-0.00 0 0 0 0 0 0 0 0 0 0 0 0 0 0 0 
-0.00 0 0 0 0 0 0 0 0 0 0 0 0 0 0 0 
-0.00 0 0 0 0 0 0 0 0 0 0 0 0 0 0 0 
-0.00 0 0 0 0 0 0 0 0 0 0 0 0 0 0 0 
-0.00 0 0 0 0 0 0 0 0 0 0 0 0 0 0 0 
-0.00 0 0 0 0 0 0 0 0 0 0 0 0 0 0 0 
-0.00 0 0 0 0 0 0 0 0 0 0 0 0 0 0 0 

adjM <- t(matrix(c(0,1.00,0,1.00,1.00,1.00,1.00,1.00,1.00,1.00,1.00,1.00,1.00,1.00,1.00,1.00,-0.00,0,0,0,0,0,0,0,0,0,0,0,0,0,0,0,0,0,0,-0.00,0,0,0,0,0,0,0,0,0,0,0,0,-0.00,0,0.95,0,0,0,0,0,0,0,0,0,0,0,0,0,-0.00,0,0,0,0,0,0,0,0,0,0,0,0,0,0,0,-0.00,0,0,0,0,0,0,0,0,0,0,0,0,0,0,0,-0.00,0,0,0,0,0,0,0,0,0,0,0,0,0,0,0,-0.00,0,0,0,0,0,0,0,0,0,0,0,0,0,0,0,-0.00,0,0,0,0,0,0,0,0,0,0,0,0,0,0,0,-0.00,0,0,0,0,0,0,0,0,0,0,0,0,0,0,0,-0.00,0,0,0,0,0,0,0,0,0,0,0,0,0,0,0,-0.00,0,0,0,0,0,0,0,0,0,0,0,0,0,0,0,-0.00,0,0,0,0,0,0,0,0,0,0,0,0,0,0,0,-0.00,0,0,0,0,0,0,0,0,0,0,0,0,0,0,0,-0.00,0,0,0,0,0,0,0,0,0,0,0,0,0,0,0,-0.00,0,0,0,0,0,0,0,0,0,0,0,0,0,0,0), nrow = 16, ncol = 16))

***** Tree edges X_ij - showing precedence *****
0 47 0 46 19 45 15 33 18 25 25 17 14 11 20 18 
0 0 0 0 0 0 0 0 0 0 0 0 0 0 0 0 
0 0 0 0 0 0 0 0 0 0 0 0 0 0 0 0 
0 0 20 0 0 0 0 0 0 0 0 0 0 0 0 0 
0 0 0 0 0 0 0 0 0 0 0 0 0 0 0 0 
0 0 0 0 0 0 0 0 0 0 0 0 0 0 0 0 
0 0 0 0 0 0 0 0 0 0 0 0 0 0 0 0 
0 0 0 0 0 0 0 0 0 0 0 0 0 0 0 0 
0 0 0 0 0 0 0 0 0 0 0 0 0 0 0 0 
0 0 0 0 0 0 0 0 0 0 0 0 0 0 0 0 
0 0 0 0 0 0 0 0 0 0 0 0 0 0 0 0 
0 0 0 0 0 0 0 0 0 0 0 0 0 0 0 0 
0 0 0 0 0 0 0 0 0 0 0 0 0 0 0 0 
0 0 0 0 0 0 0 0 0 0 0 0 0 0 0 0 
0 0 0 0 0 0 0 0 0 0 0 0 0 0 0 0 
0 0 0 0 0 0 0 0 0 0 0 0 0 0 0 0 

adjM <- t(matrix(c(0,47,0,46,19,45,15,33,18,25,25,17,14,11,20,18,0,0,0,0,0,0,0,0,0,0,0,0,0,0,0,0,0,0,0,0,0,0,0,0,0,0,0,0,0,0,0,0,0,0,20,0,0,0,0,0,0,0,0,0,0,0,0,0,0,0,0,0,0,0,0,0,0,0,0,0,0,0,0,0,0,0,0,0,0,0,0,0,0,0,0,0,0,0,0,0,0,0,0,0,0,0,0,0,0,0,0,0,0,0,0,0,0,0,0,0,0,0,0,0,0,0,0,0,0,0,0,0,0,0,0,0,0,0,0,0,0,0,0,0,0,0,0,0,0,0,0,0,0,0,0,0,0,0,0,0,0,0,0,0,0,0,0,0,0,0,0,0,0,0,0,0,0,0,0,0,0,0,0,0,0,0,0,0,0,0,0,0,0,0,0,0,0,0,0,0,0,0,0,0,0,0,0,0,0,0,0,0,0,0,0,0,0,0,0,0,0,0,0,0,0,0,0,0,0,0,0,0,0,0,0,0,0,0,0,0,0,0,0,0,0,0,0,0,0,0,0,0,0,0,0,0,0,0,0,0), nrow = 16, ncol = 16))

***** Node depth                     *****
1 [GL : 0]
2 [FLT3 : 1]
3 [NPM1 : 2]
4 [DNMT3A : 1]
5 [KRAS : 1]
6 [NRAS : 1]
7 [IDH1 : 1]
8 [IDH2 : 1]
9 [PTPN11 : 1]
10 [RUNX1 : 1]
11 [SRSF2 : 1]
12 [ASXL1 : 1]
13 [TP53 : 1]
14 [SF3B1 : 1]
15 [TET2 : 1]
16 [WT1 : 1]

qgraph(adjM, edge.labels = TRUE, labels = c("0 GL", "47 FLT3", "49 NPM1", "46 DNMT3A", "19 KRAS", "45 NRAS", "15 IDH1", "33 IDH2", "18 PTPN11", "25 RUNX1", "25 SRSF2", "17 ASXL1", "14 TP53", "11 SF3B1", "20 TET2", "18 WT1"))

GL --[46]--> DNMT3A (46) --[20]--> NPM1 (49)
GL --[20]--> TET2 (20)
GL --[11]--> SF3B1 (11)
GL --[18]--> WT1 (18)
GL --[14]--> TP53 (14)
GL --[17]--> ASXL1 (17)
GL --[25]--> SRSF2 (25)
GL --[25]--> RUNX1 (25)
GL --[18]--> PTPN11 (18)
GL --[33]--> IDH2 (33)
GL --[15]--> IDH1 (15)
GL --[45]--> NRAS (45)
GL --[19]--> KRAS (19)
GL --[46]--> DNMT3A (46)
GL --[47]--> FLT3 (47)
GL
