# Supplementary material for: Joint inference of exclusivity patterns and recurrent trajectories from tumor mutation trees
Source: Nat Commun. 2023 Jun 21;14:3676. doi: 10.1038/s41467-023-39400-w (PMC10284838; doi:10.1038/s41467-023-39400-w)
Supplement: Supplementary file 4 — Source Data File [file 41467_2023_39400_MOESM4_ESM.zip › Source_Data/Figure_S12b/subnetworks/1.txt]

test
1
GL	-
123
T1 T2 T3 T4 T5 T6 T7 T8 T9 T10 T11 T12 T13 T14 T15 T16 T17 T18 T19 T20 T21 T22 T23 T24 T25 T26 T27 T28 T29 T30 T31 T32 T33 T34 T35 T36 T37 T38 T39 T40 T41 T42 T43 T44 T45 T46 T47 T48 T49 T50 T51 T52 T53 T54 T55 T56 T57 T58 T59 T60 T61 T62 T63 T64 T65 T66 T67 T68 T69 T70 T71 T72 T73 T74 T75 T76 T77 T78 T79 T80 T81 T82 T83 T84 T85 T86 T87 T88 T89 T90 T91 T92 T93 T94 T95 T96 T97 T98 T99 T100 T101 T102 T103 T104 T105 T106 T107 T108 T109 T110 T111 T112 T113 T114 T115 T116 T117 T118 T119 T120 T121 T122 T123 
16
GL	-
FLT3	SNV
NPM1	SNV
DNMT3A	SNV
KRAS	SNV
NRAS	SNV
IDH1	SNV
IDH2	SNV
PTPN11	SNV
RUNX1	SNV
SRSF2	SNV
ASXL1	SNV
TP53	SNV
SF3B1	SNV
TET2	SNV
WT1	SNV

GL	-	123	T1	T2	T3	T4	T5	T6	T7	T8	T9	T10	T11	T12	T13	T14	T15	T16	T17	T18	T19	T20	T21	T22	T23	T24	T25	T26	T27	T28	T29	T30	T31	T32	T33	T34	T35	T36	T37	T38	T39	T40	T41	T42	T43	T44	T45	T46	T47	T48	T49	T50	T51	T52	T53	T54	T55	T56	T57	T58	T59	T60	T61	T62	T63	T64	T65	T66	T67	T68	T69	T70	T71	T72	T73	T74	T75	T76	T77	T78	T79	T80	T81	T82	T83	T84	T85	T86	T87	T88	T89	T90	T91	T92	T93	T94	T95	T96	T97	T98	T99	T100	T101	T102	T103	T104	T105	T106	T107	T108	T109	T110	T111	T112	T113	T114	T115	T116	T117	T118	T119	T120	T121	T122	T123
FLT3	SNV	47	T1	T4	T8	T9	T16	T17	T18	T20	T21	T23	T27	T29	T39	T41	T44	T46	T48	T51	T52	T53	T54	T57	T58	T59	T60	T61	T64	T66	T69	T72	T73	T74	T81	T83	T86	T93	T95	T99	T101	T108	T109	T111	T113	T114	T118	T119	T123
NPM1	SNV	49	T1	T2	T9	T10	T14	T15	T18	T20	T21	T23	T26	T27	T29	T32	T34	T38	T42	T47	T48	T50	T52	T53	T58	T59	T60	T61	T62	T63	T64	T67	T68	T71	T75	T78	T81	T87	T93	T95	T97	T104	T105	T106	T109	T110	T111	T115	T117	T118	T119
DNMT3A	SNV	46	T1	T6	T9	T13	T14	T19	T20	T23	T25	T26	T27	T32	T35	T36	T39	T41	T44	T49	T50	T55	T56	T58	T63	T64	T66	T69	T75	T77	T78	T81	T82	T88	T90	T94	T95	T103	T105	T106	T107	T108	T110	T112	T115	T118	T120	T122
KRAS	SNV	19	T1	T6	T7	T8	T10	T21	T24	T28	T37	T38	T45	T54	T64	T65	T70	T95	T98	T102	T119
NRAS	SNV	45	T1	T2	T4	T6	T7	T8	T10	T19	T21	T22	T24	T25	T26	T27	T28	T32	T35	T36	T37	T38	T39	T41	T47	T48	T49	T51	T53	T54	T57	T63	T70	T74	T82	T90	T91	T93	T96	T101	T102	T105	T106	T115	T116	T117	T118
IDH1	SNV	15	T2	T11	T12	T20	T21	T23	T56	T78	T87	T88	T97	T101	T107	T111	T114
IDH2	SNV	33	T2	T3	T5	T6	T13	T14	T15	T19	T21	T23	T25	T40	T42	T43	T48	T52	T59	T68	T70	T83	T84	T86	T89	T90	T98	T102	T103	T106	T107	T112	T118	T121	T122
PTPN11	SNV	18	T2	T10	T18	T20	T21	T33	T38	T50	T51	T53	T75	T79	T96	T100	T101	T102	T111	T118
RUNX1	SNV	25	T3	T11	T22	T24	T25	T31	T33	T36	T43	T44	T46	T49	T54	T55	T56	T72	T79	T83	T84	T88	T90	T94	T108	T113	T121
SRSF2	SNV	25	T3	T12	T13	T14	T15	T16	T19	T25	T34	T56	T67	T68	T70	T79	T84	T85	T86	T89	T96	T99	T101	T102	T112	T117	T121
ASXL1	SNV	17	T6	T16	T22	T28	T31	T36	T43	T46	T56	T79	T83	T85	T86	T89	T90	T96	T121
TP53	SNV	14	T6	T30	T42	T45	T47	T65	T71	T76	T77	T80	T81	T102	T120	T122
SF3B1	SNV	11	T7	T9	T17	T44	T47	T62	T94	T97	T100	T101	T108
TET2	SNV	20	T9	T11	T12	T30	T35	T36	T47	T55	T67	T69	T71	T75	T79	T83	T85	T89	T104	T110	T114	T118
WT1	SNV	18	T10	T29	T31	T33	T42	T53	T58	T63	T69	T72	T73	T99	T101	T102	T109	T113	T116	T123
