# Supplementary material for: Joint inference of exclusivity patterns and recurrent trajectories from tumor mutation trees
Source: Nat Commun. 2023 Jun 21;14:3676. doi: 10.1038/s41467-023-39400-w (PMC10284838; doi:10.1038/s41467-023-39400-w)
Supplement: Supplementary file 4 — Source Data File [file 41467_2023_39400_MOESM4_ESM.zip › Source_Data/Figure_S12b/subnetworks/1_nodes.txt]

GL	-
FLT3	SNV
NPM1	SNV
DNMT3A	SNV
KRAS	SNV
NRAS	SNV
IDH1	SNV
IDH2	SNV
PTPN11	SNV
RUNX1	SNV
SRSF2	SNV
ASXL1	SNV
TP53	SNV
SF3B1	SNV
TET2	SNV
WT1	SNV
